# Supplementary material for: Low-Cost Ultra-Wide Genotyping Using Roche/454 Pyrosequencing for Surveillance of HIV Drug Resistance
Source: PLoS One. 2012 May 4;7(5):e36494. doi: 10.1371/journal.pone.0036494 (PMC3344889; doi:10.1371/journal.pone.0036494)
Supplement: Table S1 — Primer sequences for three amplicons spanning the HIV pol gene. Amplicon name (Pro, RT1, or RT2), primer name, MID tag, and primer sequence for 48 different forward and reverse primers for each of the Pro, RT1 and RT2 amplicons are provided. (XLSX) [file pone.0036494.s002.xlsx]

## Sheet: Sheet1
Table S1: Primer sequences for each of three amplicons spanning the HIV pol gene with 48 MID tags per primer.
Amplicon	Primer name	MID	Primer sequence
HIV RT1	HIV-2580-F_1	1	CGTATCGCCTCCCTCGCGCCATCAGACGAGTGCGTAAATTAAAGCCAGGAATGGA
HIV RT1	HIV-2580-F_2	2	CGTATCGCCTCCCTCGCGCCATCAGACGCTCGACAAAATTAAAGCCAGGAATGGA
HIV RT1	HIV-2580-F_3	3	CGTATCGCCTCCCTCGCGCCATCAGAGACGCACTCAAATTAAAGCCAGGAATGGA
HIV RT1	HIV-2580-F_4	4	CGTATCGCCTCCCTCGCGCCATCAGAGCACTGTAGAAATTAAAGCCAGGAATGGA
HIV RT1	HIV-2580-F_5	5	CGTATCGCCTCCCTCGCGCCATCAGATCAGACACGAAATTAAAGCCAGGAATGGA
HIV RT1	HIV-2580-F_6	6	CGTATCGCCTCCCTCGCGCCATCAGATATCGCGAGAAATTAAAGCCAGGAATGGA
HIV RT1	HIV-2580-F_7	7	CGTATCGCCTCCCTCGCGCCATCAGCGTGTCTCTAAAATTAAAGCCAGGAATGGA
HIV RT1	HIV-2580-F_8	8	CGTATCGCCTCCCTCGCGCCATCAGCTCGCGTGTCAAATTAAAGCCAGGAATGGA
HIV RT1	HIV-2580-F_9	9	CGTATCGCCTCCCTCGCGCCATCAGTAGTATCAGCAAATTAAAGCCAGGAATGGA
HIV RT1	HIV-2580-F_10	10	CGTATCGCCTCCCTCGCGCCATCAGTCTCTATGCGAAATTAAAGCCAGGAATGGA
HIV RT1	HIV-2580-F_11	11	CGTATCGCCTCCCTCGCGCCATCAGTGATACGTCTAAATTAAAGCCAGGAATGGA
HIV RT1	HIV-2580-F_12	12	CGTATCGCCTCCCTCGCGCCATCAGTACTGAGCTAAAATTAAAGCCAGGAATGGA
HIV RT1	HIV-2580-F_13	13	CGTATCGCCTCCCTCGCGCCATCAGCATAGTAGTGAAATTAAAGCCAGGAATGGA
HIV RT1	HIV-2580-F_14	14	CGTATCGCCTCCCTCGCGCCATCAGCGAGAGATACAAATTAAAGCCAGGAATGGA
HIV RT1	HIV-2580-F_15	15	CGTATCGCCTCCCTCGCGCCATCAGATACGACGTAAAATTAAAGCCAGGAATGGA
HIV RT1	HIV-2580-F_16	16	CGTATCGCCTCCCTCGCGCCATCAGTCACGTACTAAAATTAAAGCCAGGAATGGA
HIV RT1	HIV-2580-F_17	17	CGTATCGCCTCCCTCGCGCCATCAGCGTCTAGTACAAATTAAAGCCAGGAATGGA
HIV RT1	HIV-2580-F_18	18	CGTATCGCCTCCCTCGCGCCATCAGTCTACGTAGCAAATTAAAGCCAGGAATGGA
HIV RT1	HIV-2580-F_19	19	CGTATCGCCTCCCTCGCGCCATCAGTGTACTACTCAAATTAAAGCCAGGAATGGA
HIV RT1	HIV-2580-F_20	20	CGTATCGCCTCCCTCGCGCCATCAGACGACTACAGAAATTAAAGCCAGGAATGGA
HIV RT1	HIV-2580-F_21	21	CGTATCGCCTCCCTCGCGCCATCAGCGTAGACTAGAAATTAAAGCCAGGAATGGA
HIV RT1	HIV-2580-F_22	22	CGTATCGCCTCCCTCGCGCCATCAGTACGAGTATGAAATTAAAGCCAGGAATGGA
HIV RT1	HIV-2580-F_23	23	CGTATCGCCTCCCTCGCGCCATCAGTACTCTCGTGAAATTAAAGCCAGGAATGGA
HIV RT1	HIV-2580-F_24	24	CGTATCGCCTCCCTCGCGCCATCAGTAGAGACGAGAAATTAAAGCCAGGAATGGA
HIV RT1	HIV-2580-F_25	25	CGTATCGCCTCCCTCGCGCCATCAGTCGTCGCTCGAAATTAAAGCCAGGAATGGA
HIV RT1	HIV-2580-F_26	26	CGTATCGCCTCCCTCGCGCCATCAGACATACGCGTAAATTAAAGCCAGGAATGGA
HIV RT1	HIV-2580-F_27	27	CGTATCGCCTCCCTCGCGCCATCAGACGCGAGTATAAATTAAAGCCAGGAATGGA
HIV RT1	HIV-2580-F_28	28	CGTATCGCCTCCCTCGCGCCATCAGACTACTATGTAAATTAAAGCCAGGAATGGA
HIV RT1	HIV-2580-F_29	29	CGTATCGCCTCCCTCGCGCCATCAGACTGTACAGTAAATTAAAGCCAGGAATGGA
HIV RT1	HIV-2580-F_30	30	CGTATCGCCTCCCTCGCGCCATCAGAGACTATACTAAATTAAAGCCAGGAATGGA
HIV RT1	HIV-2580-F_31	31	CGTATCGCCTCCCTCGCGCCATCAGAGCGTCGTCTAAATTAAAGCCAGGAATGGA
HIV RT1	HIV-2580-F_32	32	CGTATCGCCTCCCTCGCGCCATCAGAGTACGCTATAAATTAAAGCCAGGAATGGA
HIV RT1	HIV-2580-F_33	33	CGTATCGCCTCCCTCGCGCCATCAGATAGAGTACTAAATTAAAGCCAGGAATGGA
HIV RT1	HIV-2580-F_34	34	CGTATCGCCTCCCTCGCGCCATCAGCACGCTACGTAAATTAAAGCCAGGAATGGA
HIV RT1	HIV-2580-F_35	35	CGTATCGCCTCCCTCGCGCCATCAGCAGTAGACGTAAATTAAAGCCAGGAATGGA
HIV RT1	HIV-2580-F_36	36	CGTATCGCCTCCCTCGCGCCATCAGCGACGTGACTAAATTAAAGCCAGGAATGGA
HIV RT1	HIV-2580-F_37	37	CGTATCGCCTCCCTCGCGCCATCAGTACACACACTAAATTAAAGCCAGGAATGGA
HIV RT1	HIV-2580-F_38	38	CGTATCGCCTCCCTCGCGCCATCAGTACACGTGATAAATTAAAGCCAGGAATGGA
HIV RT1	HIV-2580-F_39	39	CGTATCGCCTCCCTCGCGCCATCAGTACAGATCGTAAATTAAAGCCAGGAATGGA
HIV RT1	HIV-2580-F_40	40	CGTATCGCCTCCCTCGCGCCATCAGTACGCTGTCTAAATTAAAGCCAGGAATGGA
HIV RT1	HIV-2580-F_41	41	CGTATCGCCTCCCTCGCGCCATCAGTAGTGTAGATAAATTAAAGCCAGGAATGGA
HIV RT1	HIV-2580-F_42	42	CGTATCGCCTCCCTCGCGCCATCAGTCGATCACGTAAATTAAAGCCAGGAATGGA
HIV RT1	HIV-2580-F_43	43	CGTATCGCCTCCCTCGCGCCATCAGTCGCACTAGTAAATTAAAGCCAGGAATGGA
HIV RT1	HIV-2580-F_44	44	CGTATCGCCTCCCTCGCGCCATCAGTCTAGCGACTAAATTAAAGCCAGGAATGGA
HIV RT1	HIV-2580-F_45	45	CGTATCGCCTCCCTCGCGCCATCAGTCTATACTATAAATTAAAGCCAGGAATGGA
HIV RT1	HIV-2580-F_46	46	CGTATCGCCTCCCTCGCGCCATCAGTGACGTATGTAAATTAAAGCCAGGAATGGA
HIV RT1	HIV-2580-F_47	47	CGTATCGCCTCCCTCGCGCCATCAGTGTGAGTAGTAAATTAAAGCCAGGAATGGA
HIV RT1	HIV-2580-F_48	48	CGTATCGCCTCCCTCGCGCCATCAGACAGTATATAAAATTAAAGCCAGGAATGGA
HIV RT 1	HIV-2966-R_1	1	CTATGCGCCTTGCCAGCCCGCTCAGACGAGTGCGTTGT CTC ATT GTT TGT ACT AGG TAT
HIV RT 1	HIV-2966-R_2	2	CTATGCGCCTTGCCAGCCCGCTCAGACGCTCGACATGT CTC ATT GTT TGT ACT AGG TAT
HIV RT 1	HIV-2966-R_3	3	CTATGCGCCTTGCCAGCCCGCTCAGAGACGCACTCTGT CTC ATT GTT TGT ACT AGG TAT
HIV RT 1	HIV-2966-R_4	4	CTATGCGCCTTGCCAGCCCGCTCAGAGCACTGTAGTGT CTC ATT GTT TGT ACT AGG TAT
HIV RT 1	HIV-2966-R_5	5	CTATGCGCCTTGCCAGCCCGCTCAGATCAGACACGTGT CTC ATT GTT TGT ACT AGG TAT
HIV RT 1	HIV-2966-R_6	6	CTATGCGCCTTGCCAGCCCGCTCAGATATCGCGAGTGT CTC ATT GTT TGT ACT AGG TAT
HIV RT 1	HIV-2966-R_7	7	CTATGCGCCTTGCCAGCCCGCTCAGCGTGTCTCTATGT CTC ATT GTT TGT ACT AGG TAT
HIV RT 1	HIV-2966-R_8	8	CTATGCGCCTTGCCAGCCCGCTCAGCTCGCGTGTCTGT CTC ATT GTT TGT ACT AGG TAT
HIV RT 1	HIV-2966-R_9	9	CTATGCGCCTTGCCAGCCCGCTCAGTAGTATCAGCTGT CTC ATT GTT TGT ACT AGG TAT
HIV RT 1	HIV-2966-R_10	10	CTATGCGCCTTGCCAGCCCGCTCAGTCTCTATGCGTGT CTC ATT GTT TGT ACT AGG TAT
HIV RT 1	HIV-2966-R_11	11	CTATGCGCCTTGCCAGCCCGCTCAGTGATACGTCTTGT CTC ATT GTT TGT ACT AGG TAT
HIV RT 1	HIV-2966-R_12	12	CTATGCGCCTTGCCAGCCCGCTCAGTACTGAGCTATGT CTC ATT GTT TGT ACT AGG TAT
HIV RT 1	HIV-2966-R_13	13	CTATGCGCCTTGCCAGCCCGCTCAGCATAGTAGTGTGT CTC ATT GTT TGT ACT AGG TAT
HIV RT 1	HIV-2966-R_14	14	CTATGCGCCTTGCCAGCCCGCTCAGCGAGAGATACTGT CTC ATT GTT TGT ACT AGG TAT
HIV RT 1	HIV-2966-R_15	15	CTATGCGCCTTGCCAGCCCGCTCAGATACGACGTATGT CTC ATT GTT TGT ACT AGG TAT
HIV RT 1	HIV-2966-R_16	16	CTATGCGCCTTGCCAGCCCGCTCAGTCACGTACTATGT CTC ATT GTT TGT ACT AGG TAT
HIV RT 1	HIV-2966-R_17	17	CTATGCGCCTTGCCAGCCCGCTCAGCGTCTAGTACTGT CTC ATT GTT TGT ACT AGG TAT
HIV RT 1	HIV-2966-R_18	18	CTATGCGCCTTGCCAGCCCGCTCAGTCTACGTAGCTGT CTC ATT GTT TGT ACT AGG TAT
HIV RT 1	HIV-2966-R_19	19	CTATGCGCCTTGCCAGCCCGCTCAGTGTACTACTCTGT CTC ATT GTT TGT ACT AGG TAT
HIV RT 1	HIV-2966-R_20	20	CTATGCGCCTTGCCAGCCCGCTCAGACGACTACAGTGT CTC ATT GTT TGT ACT AGG TAT
HIV RT 1	HIV-2966-R_21	21	CTATGCGCCTTGCCAGCCCGCTCAGCGTAGACTAGTGT CTC ATT GTT TGT ACT AGG TAT
HIV RT 1	HIV-2966-R_22	22	CTATGCGCCTTGCCAGCCCGCTCAGTACGAGTATGTGT CTC ATT GTT TGT ACT AGG TAT
HIV RT 1	HIV-2966-R_23	23	CTATGCGCCTTGCCAGCCCGCTCAGTACTCTCGTGTGT CTC ATT GTT TGT ACT AGG TAT
HIV RT 1	HIV-2966-R_24	24	CTATGCGCCTTGCCAGCCCGCTCAGTAGAGACGAGTGT CTC ATT GTT TGT ACT AGG TAT
HIV RT 1	HIV-2966-R_25	25	CTATGCGCCTTGCCAGCCCGCTCAGTCGTCGCTCGTGT CTC ATT GTT TGT ACT AGG TAT
HIV RT 1	HIV-2966-R_26	26	CTATGCGCCTTGCCAGCCCGCTCAGACATACGCGTTGT CTC ATT GTT TGT ACT AGG TAT
HIV RT 1	HIV-2966-R_27	27	CTATGCGCCTTGCCAGCCCGCTCAGACGCGAGTATTGT CTC ATT GTT TGT ACT AGG TAT
HIV RT 1	HIV-2966-R_28	28	CTATGCGCCTTGCCAGCCCGCTCAGACTACTATGTTGT CTC ATT GTT TGT ACT AGG TAT
HIV RT 1	HIV-2966-R_29	29	CTATGCGCCTTGCCAGCCCGCTCAGACTGTACAGTTGT CTC ATT GTT TGT ACT AGG TAT
HIV RT 1	HIV-2966-R_30	30	CTATGCGCCTTGCCAGCCCGCTCAGAGACTATACTTGT CTC ATT GTT TGT ACT AGG TAT
HIV RT 1	HIV-2966-R_31	31	CTATGCGCCTTGCCAGCCCGCTCAGAGCGTCGTCTTGT CTC ATT GTT TGT ACT AGG TAT
HIV RT 1	HIV-2966-R_32	32	CTATGCGCCTTGCCAGCCCGCTCAGAGTACGCTATTGT CTC ATT GTT TGT ACT AGG TAT
HIV RT 1	HIV-2966-R_33	33	CTATGCGCCTTGCCAGCCCGCTCAGATAGAGTACTTGT CTC ATT GTT TGT ACT AGG TAT
HIV RT 1	HIV-2966-R_34	34	CTATGCGCCTTGCCAGCCCGCTCAGCACGCTACGTTGT CTC ATT GTT TGT ACT AGG TAT
HIV RT 1	HIV-2966-R_35	35	CTATGCGCCTTGCCAGCCCGCTCAGCAGTAGACGTTGT CTC ATT GTT TGT ACT AGG TAT
HIV RT 1	HIV-2966-R_36	36	CTATGCGCCTTGCCAGCCCGCTCAGCGACGTGACTTGT CTC ATT GTT TGT ACT AGG TAT
HIV RT 1	HIV-2966-R_37	37	CTATGCGCCTTGCCAGCCCGCTCAGTACACACACTTGT CTC ATT GTT TGT ACT AGG TAT
HIV RT 1	HIV-2966-R_38	38	CTATGCGCCTTGCCAGCCCGCTCAGTACACGTGATTGT CTC ATT GTT TGT ACT AGG TAT
HIV RT 1	HIV-2966-R_39	39	CTATGCGCCTTGCCAGCCCGCTCAGTACAGATCGTTGT CTC ATT GTT TGT ACT AGG TAT
HIV RT 1	HIV-2966-R_40	40	CTATGCGCCTTGCCAGCCCGCTCAGTACGCTGTCTTGT CTC ATT GTT TGT ACT AGG TAT
HIV RT 1	HIV-2966-R_41	41	CTATGCGCCTTGCCAGCCCGCTCAGTAGTGTAGATTGT CTC ATT GTT TGT ACT AGG TAT
HIV RT 1	HIV-2966-R_42	42	CTATGCGCCTTGCCAGCCCGCTCAGTCGATCACGTTGT CTC ATT GTT TGT ACT AGG TAT
HIV RT 1	HIV-2966-R_43	43	CTATGCGCCTTGCCAGCCCGCTCAGTCGCACTAGTTGT CTC ATT GTT TGT ACT AGG TAT
HIV RT 1	HIV-2966-R_44	44	CTATGCGCCTTGCCAGCCCGCTCAGTCTAGCGACTTGT CTC ATT GTT TGT ACT AGG TAT
HIV RT 1	HIV-2966-R_45	45	CTATGCGCCTTGCCAGCCCGCTCAGTCTATACTATTGT CTC ATT GTT TGT ACT AGG TAT
HIV RT 1	HIV-2966-R_46	46	CTATGCGCCTTGCCAGCCCGCTCAGTGACGTATGTTGT CTC ATT GTT TGT ACT AGG TAT
HIV RT 1	HIV-2966-R_47	47	CTATGCGCCTTGCCAGCCCGCTCAGTGTGAGTAGTTGT CTC ATT GTT TGT ACT AGG TAT
HIV RT 1	HIV-2966-R_48	48	CTATGCGCCTTGCCAGCCCGCTCAGACAGTATATATGT CTC ATT GTT TGT ACT AGG TAT
HIV RT 2	HIV -2881-F_1	1	CGTATCGCCTCCCTCGCGCCATCAGACGAGTGCGTTGG GTG ATG CAT ATT TTT CAG
HIV RT 2	HIV -2881-F_2	2	CGTATCGCCTCCCTCGCGCCATCAGACGCTCGACATGG GTG ATG CAT ATT TTT CAG
HIV RT 2	HIV -2881-F_3	3	CGTATCGCCTCCCTCGCGCCATCAGAGACGCACTCTGG GTG ATG CAT ATT TTT CAG
HIV RT 2	HIV -2881-F_4	4	CGTATCGCCTCCCTCGCGCCATCAGAGCACTGTAGTGG GTG ATG CAT ATT TTT CAG
HIV RT 2	HIV -2881-F_5	5	CGTATCGCCTCCCTCGCGCCATCAGATCAGACACGTGG GTG ATG CAT ATT TTT CAG
HIV RT 2	HIV -2881-F_6	6	CGTATCGCCTCCCTCGCGCCATCAGATATCGCGAGTGG GTG ATG CAT ATT TTT CAG
HIV RT 2	HIV -2881-F_7	7	CGTATCGCCTCCCTCGCGCCATCAGCGTGTCTCTATGG GTG ATG CAT ATT TTT CAG
HIV RT 2	HIV -2881-F_8	8	CGTATCGCCTCCCTCGCGCCATCAGCTCGCGTGTCTGG GTG ATG CAT ATT TTT CAG
HIV RT 2	HIV -2881-F_9	9	CGTATCGCCTCCCTCGCGCCATCAGTAGTATCAGCTGG GTG ATG CAT ATT TTT CAG
HIV RT 2	HIV -2881-F_10	10	CGTATCGCCTCCCTCGCGCCATCAGTCTCTATGCGTGG GTG ATG CAT ATT TTT CAG
HIV RT 2	HIV -2881-F_11	11	CGTATCGCCTCCCTCGCGCCATCAGTGATACGTCTTGG GTG ATG CAT ATT TTT CAG
HIV RT 2	HIV -2881-F_12	12	CGTATCGCCTCCCTCGCGCCATCAGTACTGAGCTATGG GTG ATG CAT ATT TTT CAG
HIV RT 2	HIV -2881-F_13	13	CGTATCGCCTCCCTCGCGCCATCAGCATAGTAGTGTGG GTG ATG CAT ATT TTT CAG
HIV RT 2	HIV -2881-F_14	14	CGTATCGCCTCCCTCGCGCCATCAGCGAGAGATACTGG GTG ATG CAT ATT TTT CAG
HIV RT 2	HIV -2881-F_15	15	CGTATCGCCTCCCTCGCGCCATCAGATACGACGTATGG GTG ATG CAT ATT TTT CAG
HIV RT 2	HIV -2881-F_16	16	CGTATCGCCTCCCTCGCGCCATCAGTCACGTACTATGG GTG ATG CAT ATT TTT CAG
HIV RT 2	HIV -2881-F_17	17	CGTATCGCCTCCCTCGCGCCATCAGCGTCTAGTACTGG GTG ATG CAT ATT TTT CAG
HIV RT 2	HIV -2881-F_18	18	CGTATCGCCTCCCTCGCGCCATCAGTCTACGTAGCTGG GTG ATG CAT ATT TTT CAG
HIV RT 2	HIV -2881-F_19	19	CGTATCGCCTCCCTCGCGCCATCAGTGTACTACTCTGG GTG ATG CAT ATT TTT CAG
HIV RT 2	HIV -2881-F_20	20	CGTATCGCCTCCCTCGCGCCATCAGACGACTACAGTGG GTG ATG CAT ATT TTT CAG
HIV RT 2	HIV -2881-F_21	21	CGTATCGCCTCCCTCGCGCCATCAGCGTAGACTAGTGG GTG ATG CAT ATT TTT CAG
HIV RT 2	HIV -2881-F_22	22	CGTATCGCCTCCCTCGCGCCATCAGTACGAGTATGTGG GTG ATG CAT ATT TTT CAG
HIV RT 2	HIV -2881-F_23	23	CGTATCGCCTCCCTCGCGCCATCAGTACTCTCGTGTGG GTG ATG CAT ATT TTT CAG
HIV RT 2	HIV -2881-F_24	24	CGTATCGCCTCCCTCGCGCCATCAGTAGAGACGAGTGG GTG ATG CAT ATT TTT CAG
HIV RT 2	HIV -2881-F_25	25	CGTATCGCCTCCCTCGCGCCATCAGTCGTCGCTCGTGG GTG ATG CAT ATT TTT CAG
HIV RT 2	HIV -2881-F_26	26	CGTATCGCCTCCCTCGCGCCATCAGACATACGCGTTGG GTG ATG CAT ATT TTT CAG
HIV RT 2	HIV -2881-F_27	27	CGTATCGCCTCCCTCGCGCCATCAGACGCGAGTATTGG GTG ATG CAT ATT TTT CAG
HIV RT 2	HIV -2881-F_28	28	CGTATCGCCTCCCTCGCGCCATCAGACTACTATGTTGG GTG ATG CAT ATT TTT CAG
HIV RT 2	HIV -2881-F_29	29	CGTATCGCCTCCCTCGCGCCATCAGACTGTACAGTTGG GTG ATG CAT ATT TTT CAG
HIV RT 2	HIV -2881-F_30	30	CGTATCGCCTCCCTCGCGCCATCAGAGACTATACTTGG GTG ATG CAT ATT TTT CAG
HIV RT 2	HIV -2881-F_31	31	CGTATCGCCTCCCTCGCGCCATCAGAGCGTCGTCTTGG GTG ATG CAT ATT TTT CAG
HIV RT 2	HIV -2881-F_32	32	CGTATCGCCTCCCTCGCGCCATCAGAGTACGCTATTGG GTG ATG CAT ATT TTT CAG
HIV RT 2	HIV -2881-F_33	33	CGTATCGCCTCCCTCGCGCCATCAGATAGAGTACTTGG GTG ATG CAT ATT TTT CAG
HIV RT 2	HIV -2881-F_34	34	CGTATCGCCTCCCTCGCGCCATCAGCACGCTACGTTGG GTG ATG CAT ATT TTT CAG
HIV RT 2	HIV -2881-F_35	35	CGTATCGCCTCCCTCGCGCCATCAGCAGTAGACGTTGG GTG ATG CAT ATT TTT CAG
HIV RT 2	HIV -2881-F_36	36	CGTATCGCCTCCCTCGCGCCATCAGCGACGTGACTTGG GTG ATG CAT ATT TTT CAG
HIV RT 2	HIV -2881-F_37	37	CGTATCGCCTCCCTCGCGCCATCAGTACACACACTTGG GTG ATG CAT ATT TTT CAG
HIV RT 2	HIV -2881-F_38	38	CGTATCGCCTCCCTCGCGCCATCAGTACACGTGATTGG GTG ATG CAT ATT TTT CAG
HIV RT 2	HIV -2881-F_39	39	CGTATCGCCTCCCTCGCGCCATCAGTACAGATCGTTGG GTG ATG CAT ATT TTT CAG
HIV RT 2	HIV -2881-F_40	40	CGTATCGCCTCCCTCGCGCCATCAGTACGCTGTCTTGG GTG ATG CAT ATT TTT CAG
HIV RT 2	HIV -2881-F_41	41	CGTATCGCCTCCCTCGCGCCATCAGTAGTGTAGATTGG GTG ATG CAT ATT TTT CAG
HIV RT 2	HIV -2881-F_42	42	CGTATCGCCTCCCTCGCGCCATCAGTCGATCACGTTGG GTG ATG CAT ATT TTT CAG
HIV RT 2	HIV -2881-F_43	43	CGTATCGCCTCCCTCGCGCCATCAGTCGCACTAGTTGG GTG ATG CAT ATT TTT CAG
HIV RT 2	HIV -2881-F_44	44	CGTATCGCCTCCCTCGCGCCATCAGTCTAGCGACTTGG GTG ATG CAT ATT TTT CAG
HIV RT 2	HIV -2881-F_45	45	CGTATCGCCTCCCTCGCGCCATCAGTCTATACTATTGG GTG ATG CAT ATT TTT CAG
HIV RT 2	HIV -2881-F_46	46	CGTATCGCCTCCCTCGCGCCATCAGTGACGTATGTTGG GTG ATG CAT ATT TTT CAG
HIV RT 2	HIV -2881-F_47	47	CGTATCGCCTCCCTCGCGCCATCAGTGTGAGTAGTTGG GTG ATG CAT ATT TTT CAG
HIV RT 2	HIV -2881-F_48	48	CGTATCGCCTCCCTCGCGCCATCAGACAGTATATATGG GTG ATG CAT ATT TTT CAG
HIV RT 2	HIV -3285-R_1	1	CTATGCGCCTTGCCAGCCCGCTCAGACGAGTGCGTGCA CTA TAG GCT GTA CTG TCC
HIV RT 2	HIV -3285-R_2	2	CTATGCGCCTTGCCAGCCCGCTCAGACGCTCGACAGCA CTA TAG GCT GTA CTG TCC
HIV RT 2	HIV -3285-R_3	3	CTATGCGCCTTGCCAGCCCGCTCAGAGACGCACTCGCA CTA TAG GCT GTA CTG TCC
HIV RT 2	HIV -3285-R_4	4	CTATGCGCCTTGCCAGCCCGCTCAGAGCACTGTAGGCA CTA TAG GCT GTA CTG TCC
HIV RT 2	HIV -3285-R_5	5	CTATGCGCCTTGCCAGCCCGCTCAGATCAGACACGGCA CTA TAG GCT GTA CTG TCC
HIV RT 2	HIV -3285-R_6	6	CTATGCGCCTTGCCAGCCCGCTCAGATATCGCGAGGCA CTA TAG GCT GTA CTG TCC
HIV RT 2	HIV -3285-R_7	7	CTATGCGCCTTGCCAGCCCGCTCAGCGTGTCTCTAGCA CTA TAG GCT GTA CTG TCC
HIV RT 2	HIV -3285-R_8	8	CTATGCGCCTTGCCAGCCCGCTCAGCTCGCGTGTCGCA CTA TAG GCT GTA CTG TCC
HIV RT 2	HIV -3285-R_9	9	CTATGCGCCTTGCCAGCCCGCTCAGTAGTATCAGCGCA CTA TAG GCT GTA CTG TCC
HIV RT 2	HIV -3285-R_10	10	CTATGCGCCTTGCCAGCCCGCTCAGTCTCTATGCGGCA CTA TAG GCT GTA CTG TCC
HIV RT 2	HIV -3285-R_11	11	CTATGCGCCTTGCCAGCCCGCTCAGTGATACGTCTGCA CTA TAG GCT GTA CTG TCC
HIV RT 2	HIV -3285-R_12	12	CTATGCGCCTTGCCAGCCCGCTCAGTACTGAGCTAGCA CTA TAG GCT GTA CTG TCC
HIV RT 2	HIV -3285-R_13	13	CTATGCGCCTTGCCAGCCCGCTCAGCATAGTAGTGGCA CTA TAG GCT GTA CTG TCC
HIV RT 2	HIV -3285-R_14	14	CTATGCGCCTTGCCAGCCCGCTCAGCGAGAGATACGCA CTA TAG GCT GTA CTG TCC
HIV RT 2	HIV -3285-R_15	15	CTATGCGCCTTGCCAGCCCGCTCAGATACGACGTAGCA CTA TAG GCT GTA CTG TCC
HIV RT 2	HIV -3285-R_16	16	CTATGCGCCTTGCCAGCCCGCTCAGTCACGTACTAGCA CTA TAG GCT GTA CTG TCC
HIV RT 2	HIV -3285-R_17	17	CTATGCGCCTTGCCAGCCCGCTCAGCGTCTAGTACGCA CTA TAG GCT GTA CTG TCC
HIV RT 2	HIV -3285-R_18	18	CTATGCGCCTTGCCAGCCCGCTCAGTCTACGTAGCGCA CTA TAG GCT GTA CTG TCC
HIV RT 2	HIV -3285-R_19	19	CTATGCGCCTTGCCAGCCCGCTCAGTGTACTACTCGCA CTA TAG GCT GTA CTG TCC
HIV RT 2	HIV -3285-R_20	20	CTATGCGCCTTGCCAGCCCGCTCAGACGACTACAGGCA CTA TAG GCT GTA CTG TCC
HIV RT 2	HIV -3285-R_21	21	CTATGCGCCTTGCCAGCCCGCTCAGCGTAGACTAGGCA CTA TAG GCT GTA CTG TCC
HIV RT 2	HIV -3285-R_22	22	CTATGCGCCTTGCCAGCCCGCTCAGTACGAGTATGGCA CTA TAG GCT GTA CTG TCC
HIV RT 2	HIV -3285-R_23	23	CTATGCGCCTTGCCAGCCCGCTCAGTACTCTCGTGGCA CTA TAG GCT GTA CTG TCC
HIV RT 2	HIV -3285-R_24	24	CTATGCGCCTTGCCAGCCCGCTCAGTAGAGACGAGGCA CTA TAG GCT GTA CTG TCC
HIV RT 2	HIV -3285-R_25	25	CTATGCGCCTTGCCAGCCCGCTCAGTCGTCGCTCGGCA CTA TAG GCT GTA CTG TCC
HIV RT 2	HIV -3285-R_26	26	CTATGCGCCTTGCCAGCCCGCTCAGACATACGCGTGCA CTA TAG GCT GTA CTG TCC
HIV RT 2	HIV -3285-R_27	27	CTATGCGCCTTGCCAGCCCGCTCAGACGCGAGTATGCA CTA TAG GCT GTA CTG TCC
HIV RT 2	HIV -3285-R_28	28	CTATGCGCCTTGCCAGCCCGCTCAGACTACTATGTGCA CTA TAG GCT GTA CTG TCC
HIV RT 2	HIV -3285-R_29	29	CTATGCGCCTTGCCAGCCCGCTCAGACTGTACAGTGCA CTA TAG GCT GTA CTG TCC
HIV RT 2	HIV -3285-R_30	30	CTATGCGCCTTGCCAGCCCGCTCAGAGACTATACTGCA CTA TAG GCT GTA CTG TCC
HIV RT 2	HIV -3285-R_31	31	CTATGCGCCTTGCCAGCCCGCTCAGAGCGTCGTCTGCA CTA TAG GCT GTA CTG TCC
HIV RT 2	HIV -3285-R_32	32	CTATGCGCCTTGCCAGCCCGCTCAGAGTACGCTATGCA CTA TAG GCT GTA CTG TCC
HIV RT 2	HIV -3285-R_33	33	CTATGCGCCTTGCCAGCCCGCTCAGATAGAGTACTGCA CTA TAG GCT GTA CTG TCC
HIV RT 2	HIV -3285-R_34	34	CTATGCGCCTTGCCAGCCCGCTCAGCACGCTACGTGCA CTA TAG GCT GTA CTG TCC
HIV RT 2	HIV -3285-R_35	35	CTATGCGCCTTGCCAGCCCGCTCAGCAGTAGACGTGCA CTA TAG GCT GTA CTG TCC
HIV RT 2	HIV -3285-R_36	36	CTATGCGCCTTGCCAGCCCGCTCAGCGACGTGACTGCA CTA TAG GCT GTA CTG TCC
HIV RT 2	HIV -3285-R_37	37	CTATGCGCCTTGCCAGCCCGCTCAGTACACACACTGCA CTA TAG GCT GTA CTG TCC
HIV RT 2	HIV -3285-R_38	38	CTATGCGCCTTGCCAGCCCGCTCAGTACACGTGATGCA CTA TAG GCT GTA CTG TCC
HIV RT 2	HIV -3285-R_39	39	CTATGCGCCTTGCCAGCCCGCTCAGTACAGATCGTGCA CTA TAG GCT GTA CTG TCC
HIV RT 2	HIV -3285-R_40	40	CTATGCGCCTTGCCAGCCCGCTCAGTACGCTGTCTGCA CTA TAG GCT GTA CTG TCC
HIV RT 2	HIV -3285-R_41	41	CTATGCGCCTTGCCAGCCCGCTCAGTAGTGTAGATGCA CTA TAG GCT GTA CTG TCC
HIV RT 2	HIV -3285-R_42	42	CTATGCGCCTTGCCAGCCCGCTCAGTCGATCACGTGCA CTA TAG GCT GTA CTG TCC
HIV RT 2	HIV -3285-R_43	43	CTATGCGCCTTGCCAGCCCGCTCAGTCGCACTAGTGCA CTA TAG GCT GTA CTG TCC
HIV RT 2	HIV -3285-R_44	44	CTATGCGCCTTGCCAGCCCGCTCAGTCTAGCGACTGCA CTA TAG GCT GTA CTG TCC
HIV RT 2	HIV -3285-R_45	45	CTATGCGCCTTGCCAGCCCGCTCAGTCTATACTATGCA CTA TAG GCT GTA CTG TCC
HIV RT 2	HIV -3285-R_46	46	CTATGCGCCTTGCCAGCCCGCTCAGTGACGTATGTGCA CTA TAG GCT GTA CTG TCC
HIV RT 2	HIV -3285-R_47	47	CTATGCGCCTTGCCAGCCCGCTCAGTGTGAGTAGTGCA CTA TAG GCT GTA CTG TCC
HIV RT 2	HIV -3285-R_48	48	CTATGCGCCTTGCCAGCCCGCTCAGACAGTATATAGCA CTA TAG GCT GTA CTG TCC
HIV Pro	HIV-2199-F_1	1	CGTATCGCCTCCCTCGCGCCATCAGACGAGTGCGTAACTCCCTCTCmgAAgCAggAg
HIV Pro	HIV-2199-F_2	2	CGTATCGCCTCCCTCGCGCCATCAGACGCTCGACAAACTCCCTCTCmgAAgCAggAg
HIV Pro	HIV-2199-F_3	3	CGTATCGCCTCCCTCGCGCCATCAGAGACGCACTCAACTCCCTCTCmgAAgCAggAg
HIV Pro	HIV-2199-F_4	4	CGTATCGCCTCCCTCGCGCCATCAGAGCACTGTAGAACTCCCTCTCmgAAgCAggAg
HIV Pro	HIV-2199-F_5	5	CGTATCGCCTCCCTCGCGCCATCAGATCAGACACGAACTCCCTCTCmgAAgCAggAg
HIV Pro	HIV-2199-F_6	6	CGTATCGCCTCCCTCGCGCCATCAGATATCGCGAGAACTCCCTCTCmgAAgCAggAg
HIV Pro	HIV-2199-F_7	7	CGTATCGCCTCCCTCGCGCCATCAGCGTGTCTCTAAACTCCCTCTCmgAAgCAggAg
HIV Pro	HIV-2199-F_8	8	CGTATCGCCTCCCTCGCGCCATCAGCTCGCGTGTCAACTCCCTCTCmgAAgCAggAg
HIV Pro	HIV-2199-F_9	9	CGTATCGCCTCCCTCGCGCCATCAGTAGTATCAGCAACTCCCTCTCmgAAgCAggAg
HIV Pro	HIV-2199-F_10	10	CGTATCGCCTCCCTCGCGCCATCAGTCTCTATGCGAACTCCCTCTCmgAAgCAggAg
HIV Pro	HIV-2199-F_11	11	CGTATCGCCTCCCTCGCGCCATCAGTGATACGTCTAACTCCCTCTCmgAAgCAggAg
HIV Pro	HIV-2199-F_12	12	CGTATCGCCTCCCTCGCGCCATCAGTACTGAGCTAAACTCCCTCTCmgAAgCAggAg
HIV Pro	HIV-2199-F_13	13	CGTATCGCCTCCCTCGCGCCATCAGCATAGTAGTGAACTCCCTCTCmgAAgCAggAg
HIV Pro	HIV-2199-F_14	14	CGTATCGCCTCCCTCGCGCCATCAGCGAGAGATACAACTCCCTCTCmgAAgCAggAg
HIV Pro	HIV-2199-F_15	15	CGTATCGCCTCCCTCGCGCCATCAGATACGACGTAAACTCCCTCTCmgAAgCAggAg
HIV Pro	HIV-2199-F_16	16	CGTATCGCCTCCCTCGCGCCATCAGTCACGTACTAAACTCCCTCTCmgAAgCAggAg
HIV Pro	HIV-2199-F_17	17	CGTATCGCCTCCCTCGCGCCATCAGCGTCTAGTACAACTCCCTCTCmgAAgCAggAg
HIV Pro	HIV-2199-F_18	18	CGTATCGCCTCCCTCGCGCCATCAGTCTACGTAGCAACTCCCTCTCmgAAgCAggAg
HIV Pro	HIV-2199-F_19	19	CGTATCGCCTCCCTCGCGCCATCAGTGTACTACTCAACTCCCTCTCmgAAgCAggAg
HIV Pro	HIV-2199-F_20	20	CGTATCGCCTCCCTCGCGCCATCAGACGACTACAGAACTCCCTCTCmgAAgCAggAg
HIV Pro	HIV-2199-F_21	21	CGTATCGCCTCCCTCGCGCCATCAGCGTAGACTAGAACTCCCTCTCmgAAgCAggAg
HIV Pro	HIV-2199-F_22	22	CGTATCGCCTCCCTCGCGCCATCAGTACGAGTATGAACTCCCTCTCmgAAgCAggAg
HIV Pro	HIV-2199-F_23	23	CGTATCGCCTCCCTCGCGCCATCAGTACTCTCGTGAACTCCCTCTCmgAAgCAggAg
HIV Pro	HIV-2199-F_24	24	CGTATCGCCTCCCTCGCGCCATCAGTAGAGACGAGAACTCCCTCTCmgAAgCAggAg
HIV Pro	HIV-2199-F_25	25	CGTATCGCCTCCCTCGCGCCATCAGTCGTCGCTCGAACTCCCTCTCmgAAgCAggAg
HIV Pro	HIV-2199-F_26	26	CGTATCGCCTCCCTCGCGCCATCAGACATACGCGTAACTCCCTCTCmgAAgCAggAg
HIV Pro	HIV-2199-F_27	27	CGTATCGCCTCCCTCGCGCCATCAGACGCGAGTATAACTCCCTCTCmgAAgCAggAg
HIV Pro	HIV-2199-F_28	28	CGTATCGCCTCCCTCGCGCCATCAGACTACTATGTAACTCCCTCTCmgAAgCAggAg
HIV Pro	HIV-2199-F_29	29	CGTATCGCCTCCCTCGCGCCATCAGACTGTACAGTAACTCCCTCTCmgAAgCAggAg
HIV Pro	HIV-2199-F_30	30	CGTATCGCCTCCCTCGCGCCATCAGAGACTATACTAACTCCCTCTCmgAAgCAggAg
HIV Pro	HIV-2199-F_31	31	CGTATCGCCTCCCTCGCGCCATCAGAGCGTCGTCTAACTCCCTCTCmgAAgCAggAg
HIV Pro	HIV-2199-F_32	32	CGTATCGCCTCCCTCGCGCCATCAGAGTACGCTATAACTCCCTCTCmgAAgCAggAg
HIV Pro	HIV-2199-F_33	33	CGTATCGCCTCCCTCGCGCCATCAGATAGAGTACTAACTCCCTCTCmgAAgCAggAg
HIV Pro	HIV-2199-F_34	34	CGTATCGCCTCCCTCGCGCCATCAGCACGCTACGTAACTCCCTCTCmgAAgCAggAg
HIV Pro	HIV-2199-F_35	35	CGTATCGCCTCCCTCGCGCCATCAGCAGTAGACGTAACTCCCTCTCmgAAgCAggAg
HIV Pro	HIV-2199-F_36	36	CGTATCGCCTCCCTCGCGCCATCAGCGACGTGACTAACTCCCTCTCmgAAgCAggAg
HIV Pro	HIV-2199-F_37	37	CGTATCGCCTCCCTCGCGCCATCAGTACACACACTAACTCCCTCTCmgAAgCAggAg
HIV Pro	HIV-2199-F_38	38	CGTATCGCCTCCCTCGCGCCATCAGTACACGTGATAACTCCCTCTCmgAAgCAggAg
HIV Pro	HIV-2199-F_39	39	CGTATCGCCTCCCTCGCGCCATCAGTACAGATCGTAACTCCCTCTCmgAAgCAggAg
HIV Pro	HIV-2199-F_40	40	CGTATCGCCTCCCTCGCGCCATCAGTACGCTGTCTAACTCCCTCTCmgAAgCAggAg
HIV Pro	HIV-2199-F_41	41	CGTATCGCCTCCCTCGCGCCATCAGTAGTGTAGATAACTCCCTCTCmgAAgCAggAg
HIV Pro	HIV-2199-F_42	42	CGTATCGCCTCCCTCGCGCCATCAGTCGATCACGTAACTCCCTCTCmgAAgCAggAg
HIV Pro	HIV-2199-F_43	43	CGTATCGCCTCCCTCGCGCCATCAGTCGCACTAGTAACTCCCTCTCmgAAgCAggAg
HIV Pro	HIV-2199-F_44	44	CGTATCGCCTCCCTCGCGCCATCAGTCTAGCGACTAACTCCCTCTCmgAAgCAggAg
HIV Pro	HIV-2199-F_45	45	CGTATCGCCTCCCTCGCGCCATCAGTCTATACTATAACTCCCTCTCmgAAgCAggAg
HIV Pro	HIV-2199-F_46	46	CGTATCGCCTCCCTCGCGCCATCAGTGACGTATGTAACTCCCTCTCmgAAgCAggAg
HIV Pro	HIV-2199-F_47	47	CGTATCGCCTCCCTCGCGCCATCAGTGTGAGTAGTAACTCCCTCTCmgAAgCAggAg
HIV Pro	HIV-2199-F_48	48	CGTATCGCCTCCCTCGCGCCATCAGACAGTATATAAACTCCCTCTCmgAAgCAggAg
HIV Pro	HIV-2592-R_1	1	CTATGCGCCTTGCCAGCCCGCTCAGACGAGTGCGTCTGGCTTTAATTTTACTGGTA
HIV Pro	HIV-2592-R_2	2	CTATGCGCCTTGCCAGCCCGCTCAGACGCTCGACACTGGCTTTAATTTTACTGGTA
HIV Pro	HIV-2592-R_3	3	CTATGCGCCTTGCCAGCCCGCTCAGAGACGCACTCCTGGCTTTAATTTTACTGGTA
HIV Pro	HIV-2592-R_4	4	CTATGCGCCTTGCCAGCCCGCTCAGAGCACTGTAGCTGGCTTTAATTTTACTGGTA
HIV Pro	HIV-2592-R_5	5	CTATGCGCCTTGCCAGCCCGCTCAGATCAGACACGCTGGCTTTAATTTTACTGGTA
HIV Pro	HIV-2592-R_6	6	CTATGCGCCTTGCCAGCCCGCTCAGATATCGCGAGCTGGCTTTAATTTTACTGGTA
HIV Pro	HIV-2592-R_7	7	CTATGCGCCTTGCCAGCCCGCTCAGCGTGTCTCTACTGGCTTTAATTTTACTGGTA
HIV Pro	HIV-2592-R_8	8	CTATGCGCCTTGCCAGCCCGCTCAGCTCGCGTGTCCTGGCTTTAATTTTACTGGTA
HIV Pro	HIV-2592-R_9	9	CTATGCGCCTTGCCAGCCCGCTCAGTAGTATCAGCCTGGCTTTAATTTTACTGGTA
HIV Pro	HIV-2592-R_10	10	CTATGCGCCTTGCCAGCCCGCTCAGTCTCTATGCGCTGGCTTTAATTTTACTGGTA
HIV Pro	HIV-2592-R_11	11	CTATGCGCCTTGCCAGCCCGCTCAGTGATACGTCTCTGGCTTTAATTTTACTGGTA
HIV Pro	HIV-2592-R_12	12	CTATGCGCCTTGCCAGCCCGCTCAGTACTGAGCTACTGGCTTTAATTTTACTGGTA
HIV Pro	HIV-2592-R_13	13	CTATGCGCCTTGCCAGCCCGCTCAGCATAGTAGTGCTGGCTTTAATTTTACTGGTA
HIV Pro	HIV-2592-R_14	14	CTATGCGCCTTGCCAGCCCGCTCAGCGAGAGATACCTGGCTTTAATTTTACTGGTA
HIV Pro	HIV-2592-R_15	15	CTATGCGCCTTGCCAGCCCGCTCAGATACGACGTACTGGCTTTAATTTTACTGGTA
HIV Pro	HIV-2592-R_16	16	CTATGCGCCTTGCCAGCCCGCTCAGTCACGTACTACTGGCTTTAATTTTACTGGTA
HIV Pro	HIV-2592-R_17	17	CTATGCGCCTTGCCAGCCCGCTCAGCGTCTAGTACCTGGCTTTAATTTTACTGGTA
HIV Pro	HIV-2592-R_18	18	CTATGCGCCTTGCCAGCCCGCTCAGTCTACGTAGCCTGGCTTTAATTTTACTGGTA
HIV Pro	HIV-2592-R_19	19	CTATGCGCCTTGCCAGCCCGCTCAGTGTACTACTCCTGGCTTTAATTTTACTGGTA
HIV Pro	HIV-2592-R_20	20	CTATGCGCCTTGCCAGCCCGCTCAGACGACTACAGCTGGCTTTAATTTTACTGGTA
HIV Pro	HIV-2592-R_21	21	CTATGCGCCTTGCCAGCCCGCTCAGCGTAGACTAGCTGGCTTTAATTTTACTGGTA
HIV Pro	HIV-2592-R_22	22	CTATGCGCCTTGCCAGCCCGCTCAGTACGAGTATGCTGGCTTTAATTTTACTGGTA
HIV Pro	HIV-2592-R_23	23	CTATGCGCCTTGCCAGCCCGCTCAGTACTCTCGTGCTGGCTTTAATTTTACTGGTA
HIV Pro	HIV-2592-R_24	24	CTATGCGCCTTGCCAGCCCGCTCAGTAGAGACGAGCTGGCTTTAATTTTACTGGTA
HIV Pro	HIV-2592-R_25	25	CTATGCGCCTTGCCAGCCCGCTCAGTCGTCGCTCGCTGGCTTTAATTTTACTGGTA
HIV Pro	HIV-2592-R_26	26	CTATGCGCCTTGCCAGCCCGCTCAGACATACGCGTCTGGCTTTAATTTTACTGGTA
HIV Pro	HIV-2592-R_27	27	CTATGCGCCTTGCCAGCCCGCTCAGACGCGAGTATCTGGCTTTAATTTTACTGGTA
HIV Pro	HIV-2592-R_28	28	CTATGCGCCTTGCCAGCCCGCTCAGACTACTATGTCTGGCTTTAATTTTACTGGTA
HIV Pro	HIV-2592-R_29	29	CTATGCGCCTTGCCAGCCCGCTCAGACTGTACAGTCTGGCTTTAATTTTACTGGTA
HIV Pro	HIV-2592-R_30	30	CTATGCGCCTTGCCAGCCCGCTCAGAGACTATACTCTGGCTTTAATTTTACTGGTA
HIV Pro	HIV-2592-R_31	31	CTATGCGCCTTGCCAGCCCGCTCAGAGCGTCGTCTCTGGCTTTAATTTTACTGGTA
HIV Pro	HIV-2592-R_32	32	CTATGCGCCTTGCCAGCCCGCTCAGAGTACGCTATCTGGCTTTAATTTTACTGGTA
HIV Pro	HIV-2592-R_33	33	CTATGCGCCTTGCCAGCCCGCTCAGATAGAGTACTCTGGCTTTAATTTTACTGGTA
HIV Pro	HIV-2592-R_34	34	CTATGCGCCTTGCCAGCCCGCTCAGCACGCTACGTCTGGCTTTAATTTTACTGGTA
HIV Pro	HIV-2592-R_35	35	CTATGCGCCTTGCCAGCCCGCTCAGCAGTAGACGTCTGGCTTTAATTTTACTGGTA
HIV Pro	HIV-2592-R_36	36	CTATGCGCCTTGCCAGCCCGCTCAGCGACGTGACTCTGGCTTTAATTTTACTGGTA
HIV Pro	HIV-2592-R_37	37	CTATGCGCCTTGCCAGCCCGCTCAGTACACACACTCTGGCTTTAATTTTACTGGTA
HIV Pro	HIV-2592-R_38	38	CTATGCGCCTTGCCAGCCCGCTCAGTACACGTGATCTGGCTTTAATTTTACTGGTA
HIV Pro	HIV-2592-R_39	39	CTATGCGCCTTGCCAGCCCGCTCAGTACAGATCGTCTGGCTTTAATTTTACTGGTA
HIV Pro	HIV-2592-R_40	40	CTATGCGCCTTGCCAGCCCGCTCAGTACGCTGTCTCTGGCTTTAATTTTACTGGTA
HIV Pro	HIV-2592-R_41	41	CTATGCGCCTTGCCAGCCCGCTCAGTAGTGTAGATCTGGCTTTAATTTTACTGGTA
HIV Pro	HIV-2592-R_42	42	CTATGCGCCTTGCCAGCCCGCTCAGTCGATCACGTCTGGCTTTAATTTTACTGGTA
HIV Pro	HIV-2592-R_43	43	CTATGCGCCTTGCCAGCCCGCTCAGTCGCACTAGTCTGGCTTTAATTTTACTGGTA
HIV Pro	HIV-2592-R_44	44	CTATGCGCCTTGCCAGCCCGCTCAGTCTAGCGACTCTGGCTTTAATTTTACTGGTA
HIV Pro	HIV-2592-R_45	45	CTATGCGCCTTGCCAGCCCGCTCAGTCTATACTATCTGGCTTTAATTTTACTGGTA
HIV Pro	HIV-2592-R_46	46	CTATGCGCCTTGCCAGCCCGCTCAGTGACGTATGTCTGGCTTTAATTTTACTGGTA
HIV Pro	HIV-2592-R_47	47	CTATGCGCCTTGCCAGCCCGCTCAGTGTGAGTAGTCTGGCTTTAATTTTACTGGTA
HIV Pro	HIV-2592-R_48	48	CTATGCGCCTTGCCAGCCCGCTCAGACAGTATATACTGGCTTTAATTTTACTGGTA
